# Supplementary material for: Studying the Dynamics of a Complex G-Quadruplex System: Insights into the Comparison of MD and NMR Data
Source: J Chem Theory Comput. 2022 Jun 6;18(7):4515–28. doi: 10.1021/acs.jctc.2c00291 (PMC9281369; doi:10.1021/acs.jctc.2c00291)
Supplement: Supplementary file 2 — ct2c00291_si_002.zip [file ct2c00291_si_002.zip]

Archive with 104 entries (104 files):
- Figure S21.pdf
- __MACOSX/._Figure S21.pdf
- Figure S22.pdf
- __MACOSX/._Figure S22.pdf
- Figure S23.pdf
- __MACOSX/._Figure S23.pdf
- Figure S24.pdf
- __MACOSX/._Figure S24.pdf
- Figure S25.pdf
- __MACOSX/._Figure S25.pdf
- Figure S26.pdf
- __MACOSX/._Figure S26.pdf
- Figure S27.pdf
- __MACOSX/._Figure S27.pdf
- Figure S28.pdf
- __MACOSX/._Figure S28.pdf
- Figure S29.pdf
- __MACOSX/._Figure S29.pdf
- Figure S30.pdf
- __MACOSX/._Figure S30.pdf
- Figure S31.pdf
- __MACOSX/._Figure S31.pdf
- Figure S32.pdf
- __MACOSX/._Figure S32.pdf
- Figure S33.pdf
- __MACOSX/._Figure S33.pdf
- Figure S34.pdf
- __MACOSX/._Figure S34.pdf
- Figure S35.pdf
- __MACOSX/._Figure S35.pdf
- Figure S36.pdf
- __MACOSX/._Figure S36.pdf
- Figure S37.pdf
- __MACOSX/._Figure S37.pdf
- Figure S38.pdf
- __MACOSX/._Figure S38.pdf
- Figure S39.pdf
- __MACOSX/._Figure S39.pdf
- Figure S40.pdf
- __MACOSX/._Figure S40.pdf
- Figure S41.pdf
- __MACOSX/._Figure S41.pdf
- Figure S42.pdf
- __MACOSX/._Figure S42.pdf
- Figure S43.pdf
- __MACOSX/._Figure S43.pdf
- Figure S44.pdf
- __MACOSX/._Figure S44.pdf
- Figure S45.pdf
- __MACOSX/._Figure S45.pdf
- Figure S46.pdf
- __MACOSX/._Figure S46.pdf
- Figure S47.pdf
- __MACOSX/._Figure S47.pdf
- Figure S48.pdf
- __MACOSX/._Figure S48.pdf
- Figure S49.pdf
- __MACOSX/._Figure S49.pdf
- Figure S50.pdf
- __MACOSX/._Figure S50.pdf
- Figure S51.pdf
- __MACOSX/._Figure S51.pdf
- Figure S52.pdf
- __MACOSX/._Figure S52.pdf
- Figure S53.pdf
- __MACOSX/._Figure S53.pdf
- Figure S54.pdf
- __MACOSX/._Figure S54.pdf
- Figure S55.pdf
- __MACOSX/._Figure S55.pdf
- Figure S56.pdf
- __MACOSX/._Figure S56.pdf
- Figure S57.pdf
- __MACOSX/._Figure S57.pdf
- Figure S58.pdf
- __MACOSX/._Figure S58.pdf
- Figure S59.pdf
- __MACOSX/._Figure S59.pdf
- Figure S60.pdf
- __MACOSX/._Figure S60.pdf
- Figure S61.pdf
- __MACOSX/._Figure S61.pdf
- Figure S62.pdf
- __MACOSX/._Figure S62.pdf
- Figure S63.pdf
- __MACOSX/._Figure S63.pdf
- Figure S64.pdf
- __MACOSX/._Figure S64.pdf
- Figure S65.pdf
- __MACOSX/._Figure S65.pdf
- Figure S66.pdf
- __MACOSX/._Figure S66.pdf
- Figure S67.pdf
- __MACOSX/._Figure S67.pdf
- Figure S68.pdf
- __MACOSX/._Figure S68.pdf
- Figure S69.pdf
- __MACOSX/._Figure S69.pdf
- Figure S70.pdf
- __MACOSX/._Figure S70.pdf
- Figure S71.pdf
- __MACOSX/._Figure S71.pdf
- Figure S72.pdf
- __MACOSX/._Figure S72.pdf
